# Supplementary material for: Digital Eye Strain from Digital Device Usage Among University Students: Prevalence and Associated Factors
Source: Int J Environ Res Public Health. 2026 Apr 22;23(5):542. doi: 10.3390/ijerph23050542 (PMC13205559; doi:10.3390/ijerph23050542)
Supplement: Supplementary file 1 [file ijerph-23-00542-s001.zip]

Archive with 1 entries (1 files):
- ijerph-4200945-supplementary.pdf
